# Supplementary material for: Expression of OsTPX Gene Improves Cellular Redox Homeostasis and Photosynthesis Efficiency in Synechococcus elongatus PCC 7942
Source: Front Plant Sci. 2018 Dec 11;9:1848. doi: 10.3389/fpls.2018.01848 (PMC6297720; doi:10.3389/fpls.2018.01848)
Supplement: Supplementary file 1 [file Table_5.xlsx]

## Sheet: Sheet1
Supplementary Table S5. RNA-Seq data for genes differentially expressed in WT and OT strain under the normal and stress
Gene symbol	Fold change		Annotation	Normalized RC (log2)				Gene locus tag	test		Protein ID
	OT_N/WT_N	OT_S/WT_S		WT (N)	OT (N)	WT (S)	OT (S)		start	end
SYNPCC7942_RS13385	1.17675	5.19251	ferredoxin	6.8054	7.04021	6.71157	10.7487		8417	8599	WP_040113194.1
SYNPCC7942_RS10855	0.630109	3.48718	cytidine deaminase	11.5182	10.8518	11.1985	14.1172	Synpcc7942_2139	2223602	2224213	WP_011244262.1
SYNPCC7942_RS13810	0.486483	3.29468	cupin	7.89326	6.85373	6.80086	10.1541		2224903	2225079	WP_011244261.1
SYNPCC7942_RS13475	1.67973	3.08027	DUF4062 domain-containing protein	11.9563	12.7045	12.6277	12.8164		22422	22625	WP_011055175.1
SYNPCC7942_RS07960	0.460141	3.02609	hypothetical protein	11.4321	10.3123	10.857	12.1172		1617365	1617547	WP_011242332.1
SYNPCC7942_RS01955	0.636848	2.83202	hypothetical protein	12.3872	11.7362	12.6153	11.622	Synpcc7942_0383	375762	376448	WP_011377558.1
SYNPCC7942_RS01395	0.607957	2.7622	DUF86 domain-containing protein	9.56486	8.8469	8.68827	9.5018	Synpcc7942_0274	269329	269667	WP_011243550.1
SYNPCC7942_RS05160	0.60793	2.72768	hypothetical protein	11.6953	10.9772	11.3687	15.3577	Synpcc7942_1006	1017044	1018123	WP_039755773.1
SYNPCC7942_RS07890	0.549982	2.65754	amidase	11.5014	10.6389	10.7071	12.4402	Synpcc7942_1547	1603035	1603415	WP_011378077.1
SYNPCC7942_RS06320	0.621313	2.61472	hypothetical protein	10.0882	9.40157	9.46965	13.3618	Synpcc7942_1233	1253790	1254473	WP_011377930.1
SYNPCC7942_RS05790	0.725848	2.60506	hypothetical protein	10.4389	9.9766	10.2407	13.2868	Synpcc7942_1131	1151398	1151619	WP_011377875.1
SYNPCC7942_RS07860	0.540429	2.6007	hypothetical protein	8.71088	7.82306	8.1229	15.0732	Synpcc7942_1538	1597001	1597366	WP_011244834.1
SYNPCC7942_RS13480	1.64705	2.59411	ANL59	13.8676	14.5875	13.9825	11.4626	Synpcc7942_B2655	22675	23511	WP_011055176.1
SYNPCC7942_RS13550	1.11052	2.5915	DUF305 domain-containing protein	10.9238	11.075	11.0664	13.3569	Synpcc7942_B2644	38521	39228	WP_011055137.1
SYNPCC7942_RS12510	0.933918	2.55842	sugar kinase	12.45	12.3514	12.0066	12.1325	Synpcc7942_2461	2541304	2542737	WP_011378475.1
SYNPCC7942_RS05460	0.683902	2.54693	hypothetical protein	12.4514	11.9033	11.938	12.7045	Synpcc7942_1064	1074007	1075368	WP_011242795.1
SYNPCC7942_RS07840	0.679382	2.54197	Rubisco chaperonin	13.9835	13.4258	13.7272	11.4043	Synpcc7942_1534	1593215	1595422	WP_049749330.1
SYNPCC7942_RS02085	0.556469	2.5245	toxin	11.3716	10.526	10.1267	12.2988	Synpcc7942_0409	401464	401748	WP_011243418.1
SYNPCC7942_RS13410	0.877778	2.51331	protein SrpB	12.0244	11.8364	12.0273	12.2608	Synpcc7942_B2620	11280	12299	WP_011055162.1
SYNPCC7942_RS08440	0.495856	2.45684	catalase-peroxidase	10.5989	9.58694	10.8357	14.4785	Synpcc7942_1655	1725260	1725829	WP_011244741.1
SYNPCC7942_RS05800	0.592304	2.41828	hypothetical protein	11.9145	11.1589	11.4305	9.4853	Synpcc7942_1133	1153415	1155559	WP_039755756.1
SYNPCC7942_RS09495	0.851666	2.3982	DNA-binding response regulator	10.5384	10.3067	10.1424	13.6337	Synpcc7942_1872	1943951	1945399	WP_011244531.1
SYNPCC7942_RS01040	0.734183	2.38971	nicotinate phosphoribosyltransferase	11.1533	10.7075	11.042	12.4021	Synpcc7942_0205	206198	207214	WP_011243617.1
SYNPCC7942_RS13660	0.777208	2.38202	aspartyl/glutamyl-tRNA(Asn/Gln) amidotransferase subunit B	11.6146	11.2509	11.0086	10.66	Synpcc7942_0117	115391	116722	WP_011377450.1
SYNPCC7942_RS11170	0.840476	2.37161	cupin	13.4302	13.1795	13.2326	11.2378	Synpcc7942_2199	2277916	2280528	WP_011378363.1
SYNPCC7942_RS05805	0.513777	2.36154	gamma-glutamylcyclotransferase	9.14804	8.18725	8.24557	12.9909	Synpcc7942_1134	1155654	1155923	WP_011242727.1
SYNPCC7942_RS10560	0.646916	2.35924	chlorophyll synthase ChlG	12.1962	11.5678	12.3953	11.5821	Synpcc7942_2083	2163925	2164596	WP_011378308.1
SYNPCC7942_RS08465	0.72826	2.33787	hypothetical protein	11.0036	10.5461	11.1769	14.186	Synpcc7942_1660	1730131	1730964	WP_011244737.1
SYNPCC7942_RS05165	0.604897	2.33762	class II fumarate hydratase	10.134	9.40878	9.43491	13.701		1018424	1018669	WP_011242850.1
SYNPCC7942_RS10865	0.570346	2.33641	hypothetical protein	10.8412	10.0311	10.0135	10.7851		2225299	2225652	WP_011244260.1
SYNPCC7942_RS13335	1.49107	2.32729	ANL31	11.2156	11.7919	11.7723	11.6343	Synpcc7942_B2615	65	394	WP_011055148.1
SYNPCC7942_RS05725	0.712595	2.31694	mercuric reductase	9.9125	9.42366	10.3698	13.0641	Synpcc7942_1117	1134381	1135043	WP_011377869.1
SYNPCC7942_RS04860	0.735857	2.31672	amino acid oxidase	13.04	12.5975	12.9739	11.5256	Synpcc7942_0945	952793	953806	WP_011242908.1
SYNPCC7942_RS13850	0.653353	2.31286	hypothetical protein	12.4581	11.8441	12.4913	13.7298	Synpcc7942_2481	2561836	2563068	WP_011378485.1
SYNPCC7942_RS07865	0.832744	2.28919	iron stress-induced chlorophyll-binding protein	10.4199	10.1558	9.59025	11.2458	Synpcc7942_1541	1598656	1599168	WP_011242315.1
SYNPCC7942_RS13805	0.768484	2.27856	tRNA dihydrouridine(20/20a) synthase DusA	9.88062	9.50071	10.4461	11.1908	Synpcc7942_2065	2141928	2142182	WP_011244337.1
SYNPCC7942_RS09640	0.721566	2.27377	glycosyl transferase	12.1295	11.6587	11.879	12.8895	Synpcc7942_1901	1973458	1975839	WP_011244503.1
SYNPCC7942_RS13390	0.904063	2.25464	ANL43	10.274	10.1285	10.3527	10.6764	Synpcc7942_B2616	8694	9050	WP_011055158.1
SYNPCC7942_RS07545	0.727339	2.24356	hypothetical protein	12.2903	11.831	12.564	13.3267	Synpcc7942_1476	1527717	1528031	WP_011378048.1
SYNPCC7942_RS00165	1.11538	2.22161	hypothetical protein	10.1812	10.3387	10.0942	11.6142	Synpcc7942_0032	32849	33202	WP_011243774.1
SYNPCC7942_RS10095	0.842721	2.22047	methylthioribose-1-phosphate isomerase	10.6552	10.4083	10.0399	11.8446	Synpcc7942_1991	2061920	2062321	WP_011244414.1
SYNPCC7942_RS05795	0.69029	2.2089	ABC transporter ATP-binding protein	12.4324	11.8976	11.7462	10.9318	Synpcc7942_1132	1151670	1153373	WP_011242728.1
SYNPCC7942_RS13780	0.530656	2.20011	hypothetical protein	10.4637	9.54954	9.53882	11.3616		1644708	1644992	WP_011242351.1
SYNPCC7942_RS13420	0.854324	2.18596	cysteine synthase A	12.3924	12.1653	12.1984	13.0209	Synpcc7942_B2622	13100	14281	WP_011055164.1
SYNPCC7942_RS06200	0.806537	2.17855	transcriptional regulator	10.4721	10.162	10.4908	12.1774	Synpcc7942_1211	1235481	1235825	WP_011242652.1
SYNPCC7942_RS07205	0.772678	2.15531	Fe(3+) ABC transporter substrate-binding protein	10.6192	10.2472	10.7367	12.0853	Synpcc7942_1408	1459920	1460555	WP_011242460.1
SYNPCC7942_RS02395	0.841204	2.15467	hypothetical protein	9.98819	9.73872	9.82432	13.4969		456876	457142	WP_011377588.1
SYNPCC7942_RS00085	0.681159	2.13915	ketohydroxyglutarate aldolase	10.4687	9.91476	10.2645	9.3367	Synpcc7942_0016	15020	15604	WP_011243790.1
SYNPCC7942_RS11365	0.747996	2.12433	hypothetical protein	12.1134	11.6945	11.9339	12.7799	Synpcc7942_2238	2303629	2305044	WP_011244169.1
SYNPCC7942_RS05775	0.662555	2.11461	hypothetical protein	11.3258	10.7319	11.097	11.7771	Synpcc7942_1128	1147349	1148437	WP_011377873.1
SYNPCC7942_RS10340	0.754165	2.10814	hypothetical protein	11.219	10.8119	11.0093	12.08	Synpcc7942_2038	2107367	2108059	WP_011378287.1
SYNPCC7942_RS05545	0.651182	2.10162	hypothetical protein	12.2863	11.6674	12.4254	12.0338	Synpcc7942_1080	1091799	1093124	WP_011242780.1
SYNPCC7942_RS13740	0.802035	2.10019	hypothetical protein	8.40568	8.08741	8.26618	12.6442		1196398	1196706	WP_039755749.1
SYNPCC7942_RS06230	1.13509	2.0981	circadian clock protein KaiB	11.9324	12.1152	11.7108	11.7636	Synpcc7942_1216	1238550	1240109	WP_011242647.1
SYNPCC7942_RS02090	0.556004	2.09239	tryptophan synthase subunit alpha	12.1521	11.3053	10.712	13.3291	Synpcc7942_0410	401750	402022	WP_011243417.1
SYNPCC7942_RS11715	0.801284	2.08344	molecular chaperone DnaJ	10.9522	10.6326	11.0211	11.1875	Synpcc7942_2305	2373315	2374001	WP_011378399.1
SYNPCC7942_RS13685	1.31778	2.07483	RNA polymerase sigma factor RpoD	11.2746	11.6727	10.9808	13.5529	Synpcc7942_0648	641843	642694	WP_071818124.1
SYNPCC7942_RS06985	0.782215	2.07383	1,4-dihydroxy-2-naphthoate phytyltransferase	11.5169	11.1625	11.5919	12.1281	Synpcc7942_1365	1403362	1404060	WP_011242503.1
SYNPCC7942_RS02330	0.645795	2.05517	S-formylglutathione hydrolase	11.494	10.8632	10.7244	11.6426	Synpcc7942_0457	445562	446179	WP_011243372.1
SYNPCC7942_RS07035	0.888134	2.05141	hypothetical protein	11.8284	11.6572	12.2925	12.8478	Synpcc7942_1375	1415985	1416506	WP_011378008.1
SYNPCC7942_RS01400	0.89931	2.04134	FAD-binding oxidoreductase	10.4598	10.3066	10.158	7.34902	Synpcc7942_0275	269657	269989	WP_011243549.1
SYNPCC7942_RS05305	0.822205	2.03169	transglutaminase	12.0253	11.7429	12.5302	13.4413	Synpcc7942_1033	1047992	1048948	WP_011377837.1
SYNPCC7942_RS09095	0.718359	2.02686	hypothetical protein	11.396	10.9188	11.1088	12.5314	Synpcc7942_1790	1861019	1861810	WP_011244612.1
SYNPCC7942_RS05970	1.46303	2.01258	phosphorylase	11.6757	12.2247	10.6336	12.2583	Synpcc7942_1164	1197417	1198841	WP_011377893.1
SYNPCC7942_RS06930	0.764014	2.00999	multi-sensor signal transduction histidine kinase	12.1597	11.7714	11.8406	14.5368	Synpcc7942_1356	1390895	1391350	WP_011378000.1
SYNPCC7942_RS04305	0.595595	2.00967	hypothetical protein	7.63997	6.89238	6.34206	14.3483		826792	826992	WP_011377752.1
SYNPCC7942_RS09430	0.913129	2.0086	chemotaxis protein CheY	12.5479	12.4168	12.4351	12.1288	Synpcc7942_1859	1927733	1930486	WP_011244544.1
SYNPCC7942_RS09570	0.690064	2.00006	hypothetical protein	11.8632	11.328	11.5313	12.6698	Synpcc7942_1887	1959524	1960816	WP_011244517.1
SYNPCC7942_RS13610	0.805762	1.99515	bifunctional N-acetylglucosamine-1-phosphate uridyltransferase/glucosamine-1-phosphate acetyltransferase	10.97	10.6584	11.2618	12.414	Synpcc7942_0287	281897	282592	WP_011243536.1
SYNPCC7942_RS06640	0.805034	1.98996	hypothetical protein	13.465	13.1521	13.5441	14.6306	Synpcc7942_1298	1325107	1326837	WP_011242568.1
SYNPCC7942_RS06775	0.801842	1.9872	transcription-repair coupling factor	13.2366	12.918	13.3575	10.643	Synpcc7942_1325	1355772	1357151	WP_011377986.1
SYNPCC7942_RS07975	0.685484	1.97378	hypothetical protein	10.6119	10.0671	11.1478	11.4867		1620225	1620413	WP_071818119.1
SYNPCC7942_RS09645	0.760975	1.96114	hypothetical protein	11.6185	11.2244	11.6981	13.3064	Synpcc7942_1902	1975932	1976978	WP_011244502.1
SYNPCC7942_RS09410	0.66327	1.94805	tRNA-specific adenosine deaminase	11.6598	11.0675	11.452	12.9568	Synpcc7942_1855	1923883	1925253	WP_011378220.1
SYNPCC7942_RS00665	0.696504	1.94621	hypothetical protein	13.8184	13.2966	13.6699	11.6813	Synpcc7942_0131	129670	132495	WP_011377457.1
SYNPCC7942_RS07535	1.06333	1.94164	sodium-dependent bicarbonate transport family permease	10.154	10.2425	9.6857	13.1912	Synpcc7942_1474	1525078	1525413	WP_011244771.1
SYNPCC7942_RS13170	0.692422	1.93983	hypothetical protein	10.5264	9.99609	10.5308	10.6606	Synpcc7942_2586	2670355	2670792	WP_011243833.1
SYNPCC7942_RS05090	0.860686	1.93828	hypothetical protein	12.2102	11.9937	12.3517	14.2756	Synpcc7942_0991	997912	999729	WP_011377816.1
SYNPCC7942_RS12355	0.92321	1.92229	alpha/beta hydrolase	11.5801	11.4649	12.014	13.1411	Synpcc7942_2432	2506121	2506729	WP_011378462.1
SYNPCC7942_RS09135	0.742373	1.91707	hydrogenase expression/formation protein HypE	11.0498	10.62	10.7424	12.363	Synpcc7942_1798	1867864	1868490	WP_011378195.1
SYNPCC7942_RS13765	0.620773	1.91605	hypothetical protein	10.2548	9.56698	9.7225	10.474	Synpcc7942_1539	1597516	1597818	WP_011244835.1
SYNPCC7942_RS00495	0.812603	1.90688	pyruvate kinase	13.4504	13.151	13.3444	10.0873	Synpcc7942_0097	94375	98166	WP_011243718.1
SYNPCC7942_RS11735	0.932233	1.89907	2-diaminobutyrate decarboxylase	11.6798	11.5786	12.2158	11.1935	Synpcc7942_2309	2377107	2377703	WP_011378401.1
SYNPCC7942_RS07515	0.649023	1.89258	hypothetical protein	11.5778	10.9541	11.4427	11.7861	Synpcc7942_1469	1522138	1522719	WP_011244767.1
SYNPCC7942_RS07530	1.06257	1.89121	cation:proton antiporter	11.1954	11.283	11.14	13.1019	Synpcc7942_1473	1523639	1525081	WP_011244770.1
SYNPCC7942_RS10990	0.903009	1.88426	hypothetical protein	9.37538	9.22819	9.56004	12.7648	Synpcc7942_2162	2244725	2244934	WP_011378348.1
SYNPCC7942_RS05975	1.18619	1.877	hypothetical protein	8.66672	8.91305	9.17888	11.9449	Synpcc7942_1165	1198844	1199239	WP_011242696.1
SYNPCC7942_RS12255	0.86918	1.87136	membrane protein	10.6606	10.4583	10.2894	10.1101	0	2484050	2484421	WP_011378453.1
SYNPCC7942_RS02785	0.625842	1.87037	hypothetical protein	10.7825	10.1064	10.8828	11.3567	Synpcc7942_0547	530057	530566	WP_011243285.1
SYNPCC7942_RS10080	0.814155	1.8702	cation transporter	12.2229	11.9263	12.1987	10.4725	Synpcc7942_1988	2058724	2059857	WP_011244417.1
SYNPCC7942_RS13280	0.725093	1.86737	hypothetical protein	12.174	11.7102	11.8638	12.0032	Synpcc7942_2607	2690206	2691003	WP_011243812.1
SYNPCC7942_RS06670	0.865916	1.86681	ABC transporter ATP-binding protein	11.229	11.0213	11.0443	14.542	Synpcc7942_1304	1331160	1331738	WP_011377973.1
SYNPCC7942_RS02240	0.568979	1.86634	magnesium protoporphyrin IX methyltransferase	10.227	9.4134	9.20988	10.8211	Synpcc7942_0437	427463	428029	WP_011243390.1
SYNPCC7942_RS09535	1.02077	1.86626	L-aspartate oxidase	10.0417	10.0714	10.4565	10.1798	Synpcc7942_1880	1952819	1953025	WP_011378229.1
SYNPCC7942_RS04500	1.61051	1.86222	helicase	10.2169	10.9044	9.57551	11.7457	Synpcc7942_0873	873108	874196	WP_011377772.1
SYNPCC7942_RS12150	0.711434	1.86071	hypothetical protein	11.5252	11.034	11.1074	13.6489	Synpcc7942_2391	2465191	2465848	WP_011378443.1
SYNPCC7942_RS07125	0.668768	1.84863	histone deacetylase	13.8821	13.3017	13.6555	11.0879	Synpcc7942_1392	1437916	1441983	WP_011378016.1
SYNPCC7942_RS05520	0.818522	1.8407	hypothetical protein	9.96055	9.67164	9.94089	9.29374	Synpcc7942_1076	1086581	1086997	WP_011377854.1
SYNPCC7942_RS13865	1.16675	1.83427	ANL16	8.78323	9.00573	9.30462	13.2996	Synpcc7942_B2641	36267	36380	WP_011055134.1
SYNPCC7942_RS13545	1.31585	1.83293	transcriptional regulator	9.75878	10.1548	10.8715	13.188	Synpcc7942_B2643	37703	38437	WP_011055136.1
SYNPCC7942_RS00255	0.631136	1.83249	methyltransferase type 11	13.2357	12.5718	12.7751	13.1602	Synpcc7942_0051	52606	54507	WP_011243759.1
SYNPCC7942_RS02080	0.914665	1.82972	hypothetical protein	10.1954	10.0667	10.2162	13.1949	Synpcc7942_0408	400768	401421	WP_011377569.1
SYNPCC7942_RS02235	0.779839	1.82527	glutathione peroxidase	8.92122	8.56247	8.42563	12.4373		427210	427446	WP_011377579.1
SYNPCC7942_RS10180	0.714218	1.81821	diguanylate cyclase	11.7231	11.2375	12.4371	12.0222	Synpcc7942_2007	2075281	2075781	WP_011378274.1
SYNPCC7942_RS04435	1.24791	1.81319	short-chain dehydrogenase	12.3485	12.668	12.3295	13.9105	Synpcc7942_0860	862987	863946	WP_011242991.1
SYNPCC7942_RS12135	0.817183	1.8114	molecular chaperone DnaJ	12.8494	12.5581	12.3031	13.9457	Synpcc7942_2388	2459162	2460331	WP_071818122.1
SYNPCC7942_RS09390	0.854028	1.81038	precorrin-8X methylmutase	12.6068	12.3792	12.3386	12.4504	Synpcc7942_1851	1919364	1920827	WP_011244552.1
SYNPCC7942_RS08975	0.90433	1.80471	cytochrome ubiquinol oxidase subunit I	11.5091	11.364	11.5856	11.8844	Synpcc7942_1766	1832998	1834029	WP_039755653.1
SYNPCC7942_RS08615	0.769254	1.80198	response regulator	11.1315	10.753	11.1726	12.1398	Synpcc7942_1692	1758418	1759329	WP_011244707.1
SYNPCC7942_RS08430	0.710209	1.78915	hypothetical protein	13.501	13.0073	13.0712	13.8644	Synpcc7942_1653	1723540	1724736	WP_011244742.1
SYNPCC7942_RS07020	0.889315	1.78858	hydantoin utilization protein A	13.3046	13.1353	13.1069	13.0067	Synpcc7942_1372	1409560	1413132	WP_011242497.1
SYNPCC7942_RS05610	0.834805	1.78522	TenA family transcriptional regulator	11.9559	11.6954	11.6143	13.3632	Synpcc7942_1093	1110644	1111780	WP_011242767.1
SYNPCC7942_RS05175	0.699048	1.77619	transcriptional regulator	10.8039	10.2873	11.0556	12.9792	Synpcc7942_1008	1020332	1021186	WP_011377828.1
SYNPCC7942_RS00910	0.957682	1.77071	hypothetical protein	10.7845	10.7221	11.3155	12.4287	Synpcc7942_0179	176757	177095	WP_011243642.1
SYNPCC7942_RS03010	0.813144	1.76815	phosphoribosylglycinamide formyltransferase 2	13.1072	12.8088	13.0421	11.656	Synpcc7942_0587	573854	576583	WP_011243247.1
SYNPCC7942_RS05995	0.814735	1.76811	2-C-methyl-D-erythritol 2,4-cyclodiphosphate synthase	12.1583	11.8627	12.1845	12.3714	Synpcc7942_1169	1202102	1203865	WP_011242692.1
SYNPCC7942_RS07685	0.764209	1.7676	3-isopropylmalate dehydrogenase	12.5611	12.1732	12.5414	10.5041	Synpcc7942_1504	1553330	1554718	WP_011378058.1
SYNPCC7942_RS10925	0.75988	1.76535	UDP-glucose-beta-D-glucan glucosyltransferase	12.1385	11.7424	12.1592	12.2463	Synpcc7942_2150	2232979	2234022	WP_011378340.1
SYNPCC7942_RS02705	0.953935	1.763	hypothetical protein	11.7277	11.6596	11.6107	11.9321	Synpcc7942_0532	516414	516767	WP_011243300.1
SYNPCC7942_RS02645	0.646331	1.76247	hypothetical protein	11.2212	10.5915	10.8384	13.8675	Synpcc7942_0521	506835	507422	WP_041674880.1
SYNPCC7942_RS08470	0.599453	1.76064	cysteine--tRNA ligase	12.7364	11.9981	11.5553	11.6789	Synpcc7942_1661	1731159	1731722	WP_011244736.1
SYNPCC7942_RS03965	0.766507	1.75884	DNA damage-inducible protein	10.1067	9.72307	9.68948	12.7011		758049	758327	WP_011243082.1
SYNPCC7942_RS07175	0.977943	1.75604	hydroxyacylglutathione hydrolase	11.7638	11.7316	11.434	11.9284	Synpcc7942_1402	1453317	1454576	WP_011378020.1
SYNPCC7942_RS09910	0.888801	1.75528	6-pyruvoyl tetrahydrobiopterin synthase	10.942	10.7719	11.1204	11.4621	Synpcc7942_1952	2025399	2025740	WP_011244451.1
SYNPCC7942_RS05935	0.860642	1.75172	transcriptional regulator	13.495	13.2785	13.0587	10.5589	Synpcc7942_1158	1189305	1192448	WP_011242703.1
SYNPCC7942_RS09575	0.788165	1.75081	glycoside hydrolase	11.3415	10.9981	10.8708	11.9265	Synpcc7942_1888	1960851	1961891	WP_011244516.1
SYNPCC7942_RS06005	0.864012	1.74982	apolipoprotein N-acyltransferase	11.9053	11.6944	11.8939	10.9672	Synpcc7942_1171	1204598	1206109	WP_071818127.1
SYNPCC7942_RS09030	1.00948	1.74542	hypothetical protein	11.3194	11.333	11.1249	11.2346	Synpcc7942_1777	1841045	1841998	WP_011378187.1
SYNPCC7942_RS13770	0.57331	1.74509	flavodoxin	11.7698	10.9672	10.6588	11.2393	Synpcc7942_1540	1597856	1598566	WP_011242314.1
SYNPCC7942_RS02665	1.54021	1.74399	3-dehydroquinate synthase	9.34628	9.96941	9.75647	11.0989	Synpcc7942_0524	508795	509202	WP_011243308.1
SYNPCC7942_RS05735	0.704155	1.74133	high light inducible protein	11.4128	10.9068	11.1263	12.9883	Synpcc7942_1119	1136617	1137294	WP_071818114.1
SYNPCC7942_RS09415	0.664284	1.73359	3-hydroxy acid dehydrogenase	10.7331	10.143	10.1735	12.7976	Synpcc7942_1856	1925324	1925830	WP_011378221.1
SYNPCC7942_RS00520	0.926772	1.7147	hypothetical protein	10.4899	10.3802	10.4566	9.65766	Synpcc7942_0102	102674	103237	WP_011243713.1
SYNPCC7942_RS13760	0.769777	1.71078	hypothetical protein	10.6946	10.3171	10.4647	12.8428	Synpcc7942_1470	1522712	1523005	WP_011244768.1
SYNPCC7942_RS10345	0.993969	1.70824	sugar fermentation stimulation protein SfsA	10.474	10.4653	10.3264	9.84691	Synpcc7942_2039	2108533	2109339	WP_011244364.1
SYNPCC7942_RS09990	0.807117	1.70777	hydrolase	11.4739	11.1647	12.2161	13.0286	Synpcc7942_1969	2040474	2040851
SYNPCC7942_RS00375	0.726828	1.70752	transcriptional regulator	12.5303	12.07	12.0257	11.2937	Synpcc7942_0076	75091	75852	WP_011243739.1
SYNPCC7942_RS02650	0.887555	1.70439	hypothetical protein	8.27212	8.10003	8.88841	11.7018		507551	507760	WP_011377608.1
SYNPCC7942_RS10940	0.578635	1.70218	hypothetical protein	13.392	12.6028	12.0754	14.0497	Synpcc7942_2153	2237948	2238427	WP_011378343.1
SYNPCC7942_RS05540	0.545172	1.70018	ATPase	10.2981	9.42293	9.08122	11.8112		1091473	1091658	WP_039755996.1
SYNPCC7942_RS00280	0.771608	1.69876	SAM-dependent methyltransferase	12.0897	11.7157	12.2641	13.9087	Synpcc7942_0056	57941	59068	WP_011243755.1
SYNPCC7942_RS06235	1.14821	1.69833	circadian clock protein KaiA	9.84259	10.042	10.5295	11.7417	Synpcc7942_1217	1240159	1240467	WP_011377921.1
SYNPCC7942_RS09400	0.768608	1.69753	precorrin-3B C(17)-methyltransferase	11.0782	10.6985	10.9384	10.8938	Synpcc7942_1853	1921478	1922182	WP_011378218.1
SYNPCC7942_RS12790	0.697537	1.69428	lysine decarboxylase	13.5232	13.0035	13.2891	13.2153	Synpcc7942_2519	2599191	2601896	WP_011378500.1
SYNPCC7942_RS12500	0.89578	1.69346	DNA (cytosine-5-)-methyltransferase	11.4344	11.2756	11.0512	11.3328	Synpcc7942_2459	2538622	2539710	WP_011243954.1
SYNPCC7942_RS09200	0.970276	1.68568	molecular chaperone HtpG	13.259	13.2154	13.1553	11.5649	Synpcc7942_1811	1880981	1884094	WP_011244591.1
SYNPCC7942_RS01195	0.686553	1.68435	cyclic nucleotide-binding protein	11.2869	10.7444	10.9895	12.6592	Synpcc7942_0235	231162	231677	WP_011243589.1
SYNPCC7942_RS02710	1.27586	1.68387	glutamine--fructose-6-phosphate aminotransferase	9.53019	9.88166	10.142	11.8497	Synpcc7942_0533	516764	517000	WP_011243299.1
SYNPCC7942_RS11020	0.926649	1.68052	hypothetical protein	12.6792	12.5693	12.4664	9.81955	Synpcc7942_2168	2248681	2251065	WP_011244236.1
SYNPCC7942_RS02575	1.00987	1.67983	hypothetical protein	10.5942	10.6083	10.5845	10.9852	Synpcc7942_0507	493736	494284	WP_011243324.1
SYNPCC7942_RS03610	1.05313	1.6741	Cro/Cl family transcriptional regulator	10.9128	10.9875	10.8215	12.0227	Synpcc7942_0704	695313	695948	WP_011243137.1
SYNPCC7942_RS05640	0.801198	1.67256	serine protease	12.3025	11.9827	11.9172	12.5728	Synpcc7942_1100	1117103	1118551	WP_011242760.1
SYNPCC7942_RS08630	0.779428	1.67215	hypothetical protein	10.922	10.5625	11.108	15.0958	Synpcc7942_1695	1762639	1763637	WP_011378147.1
SYNPCC7942_RS06175	1.42862	1.66915	hypothetical protein	8.44513	8.95976	9.08044	11.4366	Synpcc7942_1206	1233936	1234211	WP_011242657.1
SYNPCC7942_RS09335	1.06937	1.66792	UDP-N-acetylmuramoyl-tripeptide--D-alanyl-D- alanine ligase	9.98056	10.0773	10.2472	11.9403	Synpcc7942_1840	1906920	1907426	WP_011378214.1
SYNPCC7942_RS03615	0.847608	1.65811	precorrin-6B methylase	11.7056	11.4671	11.2932	10.6415	Synpcc7942_0705	695935	696570	WP_011377690.1
SYNPCC7942_RS12130	1.09777	1.65715	hypothetical protein	11.7421	11.8767	11.8441	11.1397	Synpcc7942_2387	2457103	2459118	WP_011244027.1
SYNPCC7942_RS06935	0.783407	1.65282	hypothetical protein	14.4106	14.0584	14.3709	10.9756		1391347	1396770	WP_011378001.1
SYNPCC7942_RS03330	0.914158	1.65278	primosomal protein N'	10.4986	10.3691	10.7117	12.3521	Synpcc7942_0650	644174	644659	WP_011243189.1
SYNPCC7942_RS04265	0.865859	1.6519	hypothetical protein	11.0868	10.879	11.2162	11.189	Synpcc7942_0825	819956	820654	WP_011243025.1
SYNPCC7942_RS04900	0.870893	1.65167	glycine cleavage system protein T	9.89303	9.6936	9.91757	13.0359	Synpcc7942_0953	961744	962208	WP_011242900.1
SYNPCC7942_RS09895	1.03375	1.6516	hypothetical protein	11.0683	11.1162	10.4158	12.61	Synpcc7942_1950	2024388	2024639	WP_011244453.1
SYNPCC7942_RS05605	0.704703	1.6506	anhydro-N-acetylmuramic acid kinase	10.596	10.0911	10.2526	12.6233	Synpcc7942_1092	1110004	1110663	WP_011377860.1
SYNPCC7942_RS01950	0.917299	1.64535	hypothetical protein	10.7686	10.6441	11.6337	12.8498	Synpcc7942_0382	375456	375722	WP_011377557.1
SYNPCC7942_RS03705	0.799899	1.64169	hypothetical protein	10.83	10.5079	10.4738	14.2126	Synpcc7942_0719	714328	714831	WP_039755828.1
SYNPCC7942_RS09980	0.786319	1.64002	radical SAM protein	12.1577	11.8109	12.3222	13.801	Synpcc7942_1967	2037772	2038638	WP_011378258.1
SYNPCC7942_RS09405	0.788288	1.63887	cobyrinic acid a,c-diamide synthase	12.0266	11.6834	11.8973	12.543	Synpcc7942_1854	1922179	1923879	WP_011378219.1
SYNPCC7942_RS04255	0.637567	1.63758	hypothetical protein	12.3849	11.7356	11.9117	10.9428	Synpcc7942_0823	817171	818214	WP_011377746.1
SYNPCC7942_RS04275	0.742888	1.63605	hypothetical protein	12.5584	12.1297	12.1396	13.5761	Synpcc7942_0827	821757	822803	WP_011243023.1
SYNPCC7942_RS09205	0.666142	1.6319	cyclic nucleotide-binding protein	13.973	13.3869	13.506	13.5799	Synpcc7942_1813	1884434	1886350	WP_011244590.1
SYNPCC7942_RS06925	0.871459	1.62593	response regulator	13.2939	13.0954	13.0997	12.2471	Synpcc7942_1355	1388109	1390898	WP_011242513.1
SYNPCC7942_RS01045	0.794333	1.62472	hypothetical protein	12.125	11.7929	11.8428	12.9264	Synpcc7942_0206	207362	208750	WP_011377494.1
SYNPCC7942_RS05295	0.873997	1.62121	hypothetical protein	9.96171	9.76741	10.2458	12.3205		1046015	1046194	WP_011377836.1
SYNPCC7942_RS02865	0.885992	1.61792	ABC transporter	13.1453	12.9706	12.882	11.642	Synpcc7942_0563	543654	545654	WP_011243270.1
SYNPCC7942_RS05325	0.862346	1.61641	hypothetical protein	12.9941	12.7805	12.8871	12.6487	Synpcc7942_1037	1051299	1053254	WP_011242821.1
SYNPCC7942_RS10085	0.806142	1.60889	UPF0016 family membrane protein	11.4669	11.156	11.5611	12.7	Synpcc7942_1989	2059907	2060818	WP_011378269.1
SYNPCC7942_RS09300	0.945066	1.60787	hypothetical protein	12.5283	12.4468	12.2412	12.5167	Synpcc7942_1833	1901772	1902530	WP_011244570.1
SYNPCC7942_RS10360	0.993969	1.60743	S-adenosylmethionine decarboxylase	11.0715	11.0628	11.6358	11.7305	Synpcc7942_2042	2111810	2112136	WP_011244360.1
SYNPCC7942_RS10920	1.11955	1.60376	choloylglycine hydrolase	10.995	11.158	10.9605	13.1057	Synpcc7942_2149	2231897	2232757	WP_011244252.1
SYNPCC7942_RS12260	0.866834	1.60274	methyltransferase	11.8567	11.6505	11.9682	11.6592	Synpcc7942_2412	2484439	2485251	WP_011244002.1
SYNPCC7942_RS05730	0.73352	1.60233	TVP38/TMEM64 family protein	11.8488	11.4017	12.0198	11.6496	Synpcc7942_1118	1135064	1136614	WP_011242742.1
SYNPCC7942_RS08690	0.914608	1.60179	GTP-binding protein	11.9892	11.8604	11.837	10.9505	Synpcc7942_1708	1776199	1778226	WP_011378152.1
SYNPCC7942_RS10675	0.691113	1.5948	taurine ABC transporter substrate-binding protein	10.7542	10.2212	11.0571	12.867	Synpcc7942_2106	2186064	2186855	WP_011378317.1
SYNPCC7942_RS01300	0.730368	1.59433	peptidase M20	12.5749	12.1216	12.4327	11.9947	Synpcc7942_0255	251503	252783	WP_039755882.1
SYNPCC7942_RS07825	0.821248	1.59342	molybdenum ABC transporter permease subunit	10.9895	10.7054	10.9871	11.6624	Synpcc7942_1531	1590799	1591614	WP_011244828.1
SYNPCC7942_RS05155	0.739258	1.59077	hypothetical protein	11.1628	10.7269	10.9799	12.7489	Synpcc7942_1005	1016315	1016944	WP_011242851.1
SYNPCC7942_RS12600	0.95634	1.59005	hypothetical protein	10.27	10.2056	10.2815	11.6663	Synpcc7942_2480	2560946	2561848	WP_011243933.1
SYNPCC7942_RS13640	1.29482	1.58958	ANL32	11.6771	12.0499	12.1983	10.7807	Synpcc7942_B2626	497	1321	WP_011055149.1
SYNPCC7942_RS09420	0.712913	1.58925	heme oxygenase	11.7296	11.2414	11.3263	10.7893	Synpcc7942_1857	1925835	1926701	WP_011244546.1
SYNPCC7942_RS10985	0.839023	1.58812	hypothetical protein	11.0166	10.7634	10.995	11.2811		2244541	2244744	WP_039755588.1
SYNPCC7942_RS00750	0.973041	1.58513	methylated-DNA--protein-cysteine methyltransferase	11.7604	11.721	12.0843	12.0243	Synpcc7942_0148	148646	150190	WP_011377467.1
SYNPCC7942_RS04895	0.954474	1.58205	EVE domain-containing protein	10.8863	10.8191	11.0045	10.3166	Synpcc7942_0952	960829	961620	WP_011242901.1
SYNPCC7942_RS07495	0.689664	1.58188	cysteine synthase A	10.4455	9.90945	10.119	11.2161	Synpcc7942_1465	1519009	1519449	WP_011244763.1
SYNPCC7942_RS13800	0.970193	1.58174	two-component sensor histidine kinase	10.4372	10.3936	10.1278	12.3485	Synpcc7942_1871	1943308	1943841	WP_011244532.1
SYNPCC7942_RS05985	0.811625	1.58133	1-(5-phosphoribosyl)-5-amino-4-imidazole- carboxylate carboxylase	10.8818	10.5807	10.62	13.0287	Synpcc7942_1167	1200773	1201330	WP_011377895.1
SYNPCC7942_RS11165	0.826825	1.58071	DNA polymerase III subunit alpha	11.5494	11.275	11.3637	13.2809	Synpcc7942_2198	2276800	2277930	WP_011378362.1
SYNPCC7942_RS00185	0.757231	1.57914	DNA mismatch repair protein MutT	9.69382	9.29263	9.65751	13.1153	Synpcc7942_0037	36123	36326	WP_011377412.1
SYNPCC7942_RS09890	0.948369	1.5768	hypothetical protein	11.2537	11.1772	10.5591	11.9957	Synpcc7942_1949	2024003	2024311	WP_011244454.1
SYNPCC7942_RS00535	0.881264	1.57496	nicotinate-nicotinamide nucleotide adenylyltransferase	11.6964	11.5141	11.6932	11.0388	Synpcc7942_0105	104653	106377	WP_011243710.1
SYNPCC7942_RS09650	0.946118	1.5725	HlyD family type I secretion periplasmic adaptor subunit	12.2282	12.1483	12.3756	13.5994	Synpcc7942_1903	1976983	1978113	WP_011244501.1
SYNPCC7942_RS00555	0.898975	1.56634	transcriptional regulator	12.8748	12.7212	12.6335	13.9078	Synpcc7942_0109	108877	109383	WP_011377446.1
SYNPCC7942_RS13510	1.201	1.56366	hypothetical protein	12.1483	12.4125	12.4703	11.0662		32119	32697	WP_011055126.1
SYNPCC7942_RS00585	0.947417	1.56035	hypothetical protein	11.2695	11.1916	11.3538	9.25239	Synpcc7942_0116	114299	115273	WP_011243699.1
SYNPCC7942_RS11830	0.757553	1.55914	hypothetical protein	11.8487	11.4482	10.3981	11.3433	Synpcc7942_2327	2394295	2394768	WP_011244084.1
SYNPCC7942_RS02405	0.789383	1.5585	exodeoxyribonuclease 7 small subunit	13.3231	12.9819	12.9593	11.114	Synpcc7942_0471	457882	458712	WP_011243358.1
SYNPCC7942_RS04220	0.773835	1.5583	transcriptional repressor	13.1667	12.7968	13.2679	10.7401	Synpcc7942_0816	810181	812226	WP_011243034.1
SYNPCC7942_RS09500	0.843974	1.55563	tRNA (uridine(34)/cytosine(34)/5- carboxymethylaminomethyluridine(34)-2'-O)- methyltransferase TrmL	10.915	10.6703	10.4287	12.2223	Synpcc7942_1873	1945396	1946076	WP_011244530.1
SYNPCC7942_RS07945	0.745409	1.55144	hypothetical protein	8.65527	8.23137	8.61879	12.5814		1614601	1614786	WP_011378082.1
SYNPCC7942_RS04605	0.99882	1.55142	hypothetical protein	10.4149	10.4132	10.7097	11.7743	Synpcc7942_0894	904845	905417	WP_011242957.1
SYNPCC7942_RS13075	0.893513	1.55006	manganese ABC transporter ATP-binding protein	10.4987	10.3363	10.4817	13.2327	Synpcc7942_2573	2652516	2653346	WP_011378521.1
SYNPCC7942_RS07820	0.839742	1.54904	molybdate ABC transporter substrate-binding protein	10.0287	9.77675	10.1087	12.7441	Synpcc7942_1530	1590283	1590708	WP_011244827.1
SYNPCC7942_RS09305	0.875642	1.54793	rhomboid family intramembrane serine protease	12.145	11.9534	11.5919	9.8126	Synpcc7942_1834	1902530	1902988	WP_011378211.1
SYNPCC7942_RS03630	1.36705	1.54785	hypothetical protein	11.8443	12.2954	11.9511	11.4415	Synpcc7942_0708	698708	700459	WP_011243133.1
SYNPCC7942_RS05170	0.67083	1.54603	formyltetrahydrofolate deformylase	11.4294	10.8534	11.1457	11.6732	Synpcc7942_1007	1018904	1020295	WP_011377827.1
SYNPCC7942_RS08075	0.651543	1.54291	tRNA uridine-5-carboxymethylaminomethyl(34) synthesis GTPase MnmE	13.127	12.509	12.607	11.5913	Synpcc7942_1581	1645142	1646821	WP_011378095.1
SYNPCC7942_RS05550	0.646445	1.54156	metal ABC transporter ATPase	11.8648	11.2354	12.1197	13.4684	Synpcc7942_1081	1093131	1093832	WP_049749327.1
SYNPCC7942_RS13580	1.62496	1.5401	hypothetical protein	7.98743	8.68783	9.18957	11.0906		44025	44252	WP_011055143.1
SYNPCC7942_RS04070	0.75095	1.53588	purple acid phosphatase	11.3479	10.9347	10.8224	8.47007	Synpcc7942_0786	782076	782942	WP_011243062.1
SYNPCC7942_RS03440	1.13482	1.5317	A/G-specific adenine glycosylase	11.7067	11.8892	11.0581	11.4906	Synpcc7942_0672	666887	667849	WP_011243168.1
SYNPCC7942_RS02970	0.88881	1.5312	serine protease	11.0019	10.8318	10.9767	12.128	Synpcc7942_0584	565354	566079	WP_011377632.1
SYNPCC7942_RS11580	0.787767	1.52996	ammonia channel protein	13.0086	12.6645	12.8549	11.8932	Synpcc7942_2278	2345093	2347240	WP_011378385.1
SYNPCC7942_RS05330	0.85205	1.5286	hypothetical protein	10.8223	10.5913	10.4784	10.0498	Synpcc7942_1038	1053264	1053851	WP_011242820.1
SYNPCC7942_RS00575	1.0436	1.52559	hypothetical protein	7.52295	7.58452	7.8607	10.2622	Synpcc7942_0113	113196	113288	WP_011243702.1
SYNPCC7942_RS04300	0.887809	1.52493	hypothetical protein	10.5982	10.4265	10.8819	11.4215		826400	826624	WP_039755803.1
SYNPCC7942_RS02875	0.712849	1.52441	hypothetical protein	11.6919	11.2036	11.5197	13.5414	Synpcc7942_0565	546588	547250	WP_011243268.1
SYNPCC7942_RS00965	0.959765	1.52332	class V aminotransferase	10.918	10.8588	11.2859	12.4219	Synpcc7942_0190	189273	190397	WP_011243632.1
SYNPCC7942_RS09050	1.124	1.51714	threonine synthase	9.30126	9.4699	9.44845	10.166	Synpcc7942_1781	1847468	1847743	WP_011244621.1
SYNPCC7942_RS00945	0.844299	1.51638	hypothetical protein	9.76678	9.52261	9.66156	11.0515	Synpcc7942_0186	184133	184411	WP_011243636.1
SYNPCC7942_RS05810	0.662619	1.51577	aminopeptidase	11.2428	10.649	10.8215	11.9751	Synpcc7942_1135	1157413	1157931	WP_011377877.1
SYNPCC7942_RS02495	1.01034	1.51482	bifunctional riboflavin kinase/FMN adenylyltransferase	12.9179	12.9328	12.9423	13.0129	Synpcc7942_0490	477380	479440	WP_011243340.1
SYNPCC7942_RS08290	0.764387	1.51295	hypothetical protein	11.9207	11.5331	11.8246	12.5797	Synpcc7942_1625	1693698	1694921	WP_011242397.1
SYNPCC7942_RS08620	0.860727	1.51072	topoisomerase IV	9.74783	9.53146	9.57075	12.6051	Synpcc7942_1693	1759418	1759819	WP_011378145.1
SYNPCC7942_RS00600	1.11909	1.50936	tRNA-specific adenosine deaminase	9.69484	9.85717	10.4575		Synpcc7942_0119	118735	119292	WP_011377451.1
SYNPCC7942_RS09665	0.881133	1.50846	magnesium-protoporphyrin IX monomethyl ester cyclase	11.3861	11.2035	11.382		Synpcc7942_1906	1982513	1983253	WP_011244498.1
SYNPCC7942_RS04180	0.938045	1.50792	hypothetical protein	12.3689	12.2767	12.4204		Synpcc7942_0808	800851	802980	WP_011377739.1
SYNPCC7942_RS07160	0.764908	1.50546	endo-1,4-beta-xylanase	12.3795	11.9928	11.9895		Synpcc7942_1399	1450087	1451322	WP_011378019.1
SYNPCC7942_RS10670	0.700733	1.50432	nitrate ABC transporter permease	12.3951	11.882	12.0159		Synpcc7942_2105	2185191	2186060	WP_011244297.1
